# Supplementary material for: REEP5 depletion causes sarco-endoplasmic reticulum vacuolization and cardiac functional defects
Source: Nat Commun. 2020 Feb 19;11:965. doi: 10.1038/s41467-019-14143-9 (PMC7031342; doi:10.1038/s41467-019-14143-9)
Supplement: Supplementary file 15 — Source Data File [file 41467_2019_14143_MOESM15_ESM.xlsx]

## Sheet: Figure 1
Figure 1e
Gene	Fetal Heart	Fetal Brain	Fetal Liver	Fetal Intestine	Fetal Ovary	Fetal Testis	Adult Heart	Adult Lung	Adult Brain	Adult Retina	Adult Liver	Adult Intestine	Adult Kidney	Adult Pancreas	Adult Ovary	Adult Testis
reep1	2.52923	27.1601	0	2.12403	9.61317	4.3407	0	0	6.07597	4.88878	0	1.54057	0	0	17.9291	25.6506
reep2	1.43508	7.16862	0	0	0	2.37797	0	0	10.6093	7.44559	0	0	0	0	1.49409	0
reep3	1.41804	0	1.35476	2.14318	2.40329	0	1.49858	1.61437	0	0	3.81996	0	0	0	3.94815	2.70006
reep4	0	0	0	0	0	0	0	1.61437	0	0	0	0	0	2.8582	1.40507	9.45021
reep5	23.004	21.1342	36.6593	15.9295	20.5624	28.1294	31.9784	34.4178	45.7248	51.2179	39.3237	24.5789	34.5742	40.6578	33.4546	37.8674
reep6	2.52923	2.28553	73.5764	29.2885	38.4697	68.4504	0	3.22874	2.03574	31.2792	87.1315	0	20.517	9.68384	36.3382	37.0893
Figure 1h
Disease	Organism	Disease/Ctrl 1	Disease/Ctrl 2	Disease/Ctrl 3
Severe DCM	Mus musculus	-0.53	-0.382	-0.423
2d TAC	Mus musculus	-0.281	-0.378	-0.453
10d TAC	Mus musculus	-0.232	-0.286	-0.423
21d TAC	Mus musculus	0.213	0.123	0.341
Myocardial Infarction	Mus musculus	-0.112	-0.213	-0.1865
Alpha-tropomyosin mild HCM	Mus musculus	-0.523	-0.421	-0.3856
ED Cardiomyopathy	Mus musculus	-0.238	-0.378	-0.463
Rejecting Heart Transplant	Homo sapiens	-0.486	-0.3713	-0.5191
Inflammatory DCM	Homo sapiens	-1.563	-1.476	-1.531
Dilated Cardiomyopathy	Homo sapiens	0.2876	0.378	0.323
Idiopathic Cardiomyopathy	Homo sapiens	0.00314	-0.00132	-0.2173
Ischemic Cardiomyopathy	Homo sapiens	0.1378	0.1367	0.11834
Figure 1_Original Uncropped Immunoblots

## Sheet: Figure 3
Figure 3b
Densitometric Ratio (REEP5:a-tubulin)	0hr post-transduction	24hr post-transduction	48hr post-transduction	72hr post-transduction	96hr post-transduction
REEP5:a-tubulin 1	1	0.947	0.57	0.515	0.503
REEP5:a-tubulin 2	0.99	0.644	0.394	0.374	0.18
REEP5:a-tubulin 3	0.97	0.723	0.416	0.386	0.212
Figure 3c
% of cells showing vacuolization	0hr post-transduction	24hr post-transduction	48hr post-transduction	72hr post-transduction	96hr post-transduction
Data 1	8	33	70	86	100
Data 2	2	33	60	80	100
Data 3	5	40	68	90	94
Figure 3d
CellROX Green Mean Signal Intensity	Scram	REEP5 KD	Scram + Tuni	REEP5 KD + Tuni
Data 1	25665	42088	44528	48699
Data 2	23669	42135	48912	52701
Data 3	23414	41468	49036	53136
Figure 3e
MTT Cell Viability (%)	Scram	REEP5 KD
Data 1	100	75.2
Data 2	98	73.3
Data 3	99	61.5
Figure 3g
JC-1 Fluorescence Intensity (488nm/610nm)	Scram	REEP5 KD	Scram + Tuni	REEP5 KD + Tuni
Data 1	0.544	1	0.34	2.97
Data 2	0.52	1.2	0.33	1.5
Data 3	0.32	1.2	0.4	1.7
Figure 3_Original Uncropped Immunoblots

## Sheet: Figure 4
Figure 4d
Myocyte Mean Fractional Shortening (%)	Scram	REEP5 KD		Myocyte Contraction Frequency (Hz)	Scram	REEP5 KD
Data 1	12	0		Data 1	0.23	0
Data 2	16	0		Data 2	0.42	0
Data 3	14	0		Data 3	0.18	0
Figure 4e
Calcium Transients (Hz)	Scram	REEP5 KD		Calcium Transient Amplitude (Log2 F/F0)	Scram	REEP5 KD
Data 1	1.12	0.48		Data 1	27	61
Data 2	0.97	0.52		Data 2	22	57
Data 3	1.14	0.42		Data 3	26	55

## Sheet: Figure 5
Figure 5_Original Uncropped Immunoblots

## Sheet: Figure 6
Figure 6c
Gene	Fetal Heart	Adult Heart		Gene	Fetal Heart	Adult Heart		Gene	Fetal Heart	Adult Heart
rtn1	2.40742	2.99715		atl1	2.83609	0		ckap4	191.08	30.2391
rtn2	4.87575	5.57738		atl2	7.78003	2.99715
rtn3	15.498	9.3036		atl3	11.9287	3.24545
rtn4	90.7942	13.5338
Figure 6_Original Uncropped Immunoblots

## Sheet: Figure 7
Figure 7i
Phenotypic Penetrance (% of embryos)	control	1x gRNA	2x gRNA	3x gRNA
Data 1	100	25	43	43
Data 2	100	10	33	34
Data 3	98	8	48	49
Figure 7j
Heart Rate (bpm)	control	1x gRNA	2x gRNA	3x gRNA
Data 1	124	104	56	66
Data 2	121	84	36	52
Data 3	132	124	40	76
Figure 7k
% of embryos showing AV dyssynchrony	control	1x gRNA	2x gRNA	3x gRNA
Data 1	0	43	82	98
Data 2	2	36	76	99
Data 3	0	52	88	100

## Sheet: Figure 8
Figure 8f
Heart Rate (bpm)	control	reep5 crispr mutants	control + verapamil	reep5 crispr mutants + verapamil
Data 1	132	124	136.66	99
Data 2	125	132	134.6	92
Data 3	143	120	122.3	106
Figure 8k
Phenotypic Penetrance (% of embryos)	REEP5MO	REEP5MO + reep5 crispr mutants
Data 1	58.65	0
Data 2	72.87	2.16
Data 3	63.42	3.02
Figure 8_Original Uncropped Immunoblots

## Sheet: Figure 9
Figure 9e
Interventricular Septum Systolic (mm)	AAV9 Scram shRNA	AAV9 REEP5 shRNA		LV Dimension Systolic (mm)	AAV9 Scram shRNA	AAV9 REEP5 shRNA		Posterior Wall Thickness Systolic (mm)	AAV9 Scram shRNA	AAV9 REEP5 shRNA		Ejection Fraction (%)	AAV9 Scram shRNA	AAV9 REEP5 shRNA		Stroke Volume (uL)	AAV9 Scram shRNA	AAV9 REEP5 shRNA		Cardiac Output (mL/min)	AAV9 Scram shRNA	AAV9 REEP5 shRNA
Data 1	1.03	0.8		Data 1	2.8	3.95		Data 1	1.01	0.97		Data 1	61.26	23.28		Data 1	40	20		Data 1	18.7	13.93
Data 2	1.14	0.72		Data 2	3.15	4.23		Data 2	1.12	0.85		Data 2	61.67	14.64		Data 2	50	10		Data 2	18.48	6.24
Data 3	1.27	0.82		Data 3	3.22	4.5		Data 3	1.05	0.93		Data 3	63.64	26.94		Data 3	50	20		Data 3	17.92	10.64
Data 4	1.29	0.86		Data 4	3.27	4.52		Data 4	1.11	0.94		Data 4	58.42	25.71		Data 4	50	20		Data 4	21.03	10
Data 5	1.04	0.78		Data 5	3.2	4.36		Data 5	1.08	0.87		Data 5	60.24	24.98		Data 5	40	20		Data 5	18.96	9.86
Figure 9_Original Uncropped Immunoblots

## Sheet: Supplementary Figure 3
Supplementary Figure 3a
% of cells showing vacuolization	Scram	REEP5 KD	REEP5 KD + Z-VAD	Tuni	Tuni + Z-VAD
Data 1	10	70	75	90	41
Data 2	5	60	68	88	50
Data 3	8	60	62	81	55

## Sheet: Supplementary Figure 5
Supplementary Figure 5_Original Uncropped Immunoblots

[truncated: 3 more sheets: Supplementary Figure 6, Supplementary Figure 7, Supplementary Figure 8]
